# Supplementary material for: Methionine Sulfoxide Reductases Suppress the Formation of the [PSI+] Prion and Protein Aggregation in Yeast
Source: Antioxidants (Basel). 2023 Feb 7;12(2):401. doi: 10.3390/antiox12020401 (PMC9952077; doi:10.3390/antiox12020401)
Supplement: Supplementary file 1 [file antioxidants-12-00401-s001.zip]

Archive with 1 entries (1 files):
- antioxidants-2196592-supplementary.xlsx
