# Supplementary material for: Methionine Sulfoxide Reductases Suppress the Formation of the [PSI+] Prion and Protein Aggregation in Yeast
Source: Antioxidants (Basel). 2023 Feb 7;12(2):401. doi: 10.3390/antiox12020401 (PMC9952077; doi:10.3390/antiox12020401)
Supplement: Supplementary file 1 [file antioxidants-12-00401-s001.zip › antioxidants-2196592-supplementary.xlsx]

## Sheet: lists
wt	mxr1	mxr2	mxr1 mxr2
YAL038W	YAL035W	YAL038W	YAL035W
YBL030C	YAL038W	YBL030C	YAL036C
YBL099W	YBL004W	YBL087C	YAL038W
YBR031W	YBL030C	YBL099W	YAR035W
YBR079C	YBL076C	YBR009C	YBL004W
YBR118W	YBL087C	YBR031W	YBL030C
YBR127C	YBL099W	YBR079C	YBL045C
YBR143C	YBR025C	YBR080C	YBL076C
YBR181C	YBR031W	YBR084C-A	YBL087C
YBR189W	YBR079C	YBR115C	YBL099W
YCL009C	YBR118W	YBR118W	YBR025C
YCR012W	YBR127C	YBR127C	YBR031W
YDL126C	YBR143C	YBR143C	YBR079C
YDL131W	YBR181C	YBR177C	YBR084W
YDL145C	YBR189W	YBR181C	YBR118W
YDL171C	YBR196C	YBR189W	YBR121C
YDL192W	YBR218C	YBR192W	YBR126C
YDL198C	YCR012W	YBR218C	YBR127C
YDR025W	YCR031C	YBR263W	YBR160W
YDR064W	YDL022W	YCL030C	YBR181C
YDR129C	YDL029W	YCL040W	YBR189W
YDR385W	YDL055C	YCR012W	YBR216C
YDR418W	YDL126C	YCR031C	YBR247C
YDR502C	YDL131W	YCR053W	YBR263W
YEL071W	YDL137W	YCR093W	YCL017C
YER036C	YDL143W	YDL055C	YCL040W
YER081W	YDL145C	YDL126C	YCR012W
YER091C	YDL185W	YDL131W	YCR093W
YER102W	YDL198C	YDL137W	YDL022W
YER110C	YDR025W	YDL140C	YDL029W
YER165W	YDR035W	YDL145C	YDL055C
YFL039C	YDR037W	YDL185W	YDL084W
YFL045C	YDR050C	YDL192W	YDL097C
YGL008C	YDR064W	YDL198C	YDL100C
YGL030W	YDR129C	YDR011W	YDL126C
YGL123W	YDR155C	YDR025W	YDL131W
YGL135W	YDR190C	YDR037W	YDL145C
YGL147C	YDR238C	YDR064W	YDL160C
YGL173C	YDR385W	YDR074W	YDL185W
YGL206C	YDR395W	YDR101C	YDL192W
YGL245W	YDR418W	YDR127W	YDL198C
YGL253W	YDR432W	YDR129C	YDL215C
YGR085C	YDR471W	YDR172W	YDR011W
YGR180C	YDR502C	YDR238C	YDR025W
YGR240C	YEL071W	YDR385W	YDR035W
YGR284C	YER025W	YDR418W	YDR037W
YHL015W	YER036C	YDR432W	YDR062W
YHR174W	YER043C	YDR502C	YDR064W
YHR183W	YER081W	YEL031W	YDR074W
YHR208W	YER091C	YEL055C	YDR091C
YIL094C	YER102W	YEL071W	YDR101C
YIL116W	YER110C	YER025W	YDR127W
YIR034C	YER125W	YER036C	YDR129C
YJL026W	YER178W	YER043C	YDR135C
YJL111W	YFL039C	YER081W	YDR238C
YJL130C	YFL045C	YER086W	YDR258C
YJL167W	YGL008C	YER091C	YDR342C
YJR045C	YGL009C	YER102W	YDR385W
YJR077C	YGL030W	YER110C	YDR395W
YJR109C	YGL120C	YER131W	YDR418W
YJR117W	YGL123W	YER165W	YDR427W
YJR121W	YGL135W	YFL037W	YDR432W
YJR123W	YGL137W	YFL039C	YDR449C
YJR137C	YGL147C	YFL045C	YDR502C
YKL056C	YGL195W	YFR030W	YEL011W
YKL060C	YGL206C	YGL008C	YEL031W
YKL081W	YGL245W	YGL030W	YER021W
YKL120W	YGR085C	YGL115W	YER024W
YKL182W	YGR086C	YGL123W	YER025W
YKR059W	YGR116W	YGL135W	YER036C
YLL018C	YGR124W	YGL137W	YER052C
YLL024C	YGR155W	YGL147C	YER081W
YLL045C	YGR192C	YGL173C	YER086W
YLR029C	YGR218W	YGL195W	YER091C
YLR044C	YGR240C	YGL206C	YER102W
YLR048W	YHL015W	YGL210W	YER110C
YLR075W	YHR019C	YGL245W	YER125W
YLR109W	YHR027C	YGL256W	YER165W
YLR153C	YHR174W	YGR032W	YFL037W
YLR197W	YHR183W	YGR085C	YFL039C
YLR249W	YHR190W	YGR086C	YFL045C
YLR303W	YHR203C	YGR094W	YFR002W
YLR340W	YHR208W	YGR124W	YFR030W
YLR342W	YIL075C	YGR155W	YGL008C
YLR355C	YIL094C	YGR185C	YGL026C
YLR367W	YJL008C	YGR192C	YGL030W
YLR441C	YJL026W	YGR204W	YGL048C
YML008C	YJL080C	YGR218W	YGL078C
YML026C	YJL111W	YGR240C	YGL107C
YML028W	YJL130C	YHR001W	YGL120C
YML063W	YJL153C	YHR042W	YGL123W
YML073C	YJL167W	YHR170W	YGL125W
YMR012W	YJR016C	YHR174W	YGL137W
YMR079W	YJR045C	YHR183W	YGL147C
YMR108W	YJR077C	YHR190W	YGL173C
YMR186W	YJR105W	YHR203C	YGL195W
YMR205C	YJR109C	YIL074C	YGL206C
YMR242C	YJR121W	YIL075C	YGL238W
YMR246W	YJR123W	YIL078W	YGL245W
YNL055C	YJR137C	YIL109C	YGL252C
YNL112W	YKL006W	YIL116W	YGL253W
YNL178W	YKL056C	YIR034C	YGL255W
YNL209W	YKL080W	YJL008C	YGR032W
YNR016C	YKL081W	YJL050W	YGR085C
YOL058W	YKL120W	YJL088W	YGR086C
YOL086C	YKL148C	YJL109C	YGR090W
YOR063W	YKL180W	YJL111W	YGR094W
YOR369C	YKL182W	YJL130C	YGR116W
YPL058C	YKR059W	YJL167W	YGR124W
YPL061W	YLL018C	YJR045C	YGR128C
YPL079W	YLL024C	YJR065C	YGR155W
YPL106C	YLL050C	YJR077C	YGR180C
YPL131W	YLR029C	YJR109C	YGR185C
YPL143W	YLR044C	YJR121W	YGR192C
YPL160W	YLR048W	YJR123W	YGR204W
YPL198W	YLR058C	YJR143C	YGR209C
YPL231W	YLR075W	YKL006W	YGR211W
YPR145W	YLR197W	YKL029C	YGR218W
YPR181C	YLR249W	YKL060C	YGR240C
	YLR259C	YKL081W	YHL015W
	YLR303W	YKL104C	YHL030W
	YLR304C	YKL152C	YHR019C
	YLR340W	YKL156W	YHR039C
	YLR342W	YKL180W	YHR042W
	YLR354C	YKL182W	YHR128W
	YLR355C	YKL210W	YHR170W
	YML008C	YKL212W	YHR174W
	YML026C	YKR059W	YHR183W
	YML028W	YLL018C	YHR190W
	YMR079W	YLL024C	YHR208W
	YMR116C	YLL026W	YIL022W
	YMR186W	YLL045C	YIL053W
	YMR235C	YLR027C	YIL075C
	YMR242C	YLR029C	YIL076W
	YMR246W	YLR044C	YIL078W
	YMR309C	YLR048W	YIL083C
	YNL055C	YLR058C	YIL094C
	YNL085W	YLR075W	YIL109C
	YNL104C	YLR106C	YIL116W
	YNL112W	YLR109W	YIR034C
	YNL178W	YLR153C	YJL008C
	YNL209W	YLR175W	YJL026W
	YNL307C	YLR180W	YJL080C
	YNR001C	YLR249W	YJL109C
	YNR016C	YLR259C	YJL111W
	YOL058W	YLR300W	YJL130C
	YOL086C	YLR303W	YJL153C
	YOR063W	YLR304C	YJL167W
	YOR136W	YLR305C	YJR007W
	YOR151C	YLR340W	YJR045C
	YOR185C	YLR342W	YJR077C
	YOR187W	YLR354C	YJR105W
	YOR317W	YLR355C	YJR117W
	YOR335C	YLR367W	YJR121W
	YOR375C	YLR441C	YJR123W
	YPL061W	YML001W	YJR137C
	YPL106C	YML008C	YKL006W
	YPL131W	YML026C	YKL056C
	YPL143W	YML028W	YKL060C
	YPL160W	YML070W	YKL080W
	YPL226W	YMR012W	YKL081W
	YPL231W	YMR079W	YKL104C
	YPL235W	YMR108W	YKL145W
	YPR036W	YMR143W	YKL152C
	YPR145W	YMR145C	YKL180W
		YMR186W	YKL182W
		YMR205C	YKL212W
		YMR217W	YKR001C
		YMR229C	YKR059W
		YMR241W	YLL018C
		YMR242C	YLL024C
		YMR246W	YLL026W
		YMR309C	YLL045C
		YNL002C	YLL050C
		YNL037C	YLR029C
		YNL055C	YLR044C
		YNL104C	YLR048W
		YNL112W	YLR058C
		YNL178W	YLR075W
		YNL209W	YLR109W
		YNL301C	YLR153C
		YNR016C	YLR180W
		YNR050C	YLR203C
		YOL058W	YLR249W
		YOL086C	YLR259C
		YOL127W	YLR303W
		YOR063W	YLR304C
		YOR136W	YLR340W
		YOR153W	YLR342W
		YOR168W	YLR354C
		YOR187W	YLR355C
		YOR204W	YLR367W
		YOR230W	YLR441C
		YOR317W	YML008C
		YOR335C	YML026C
		YOR361C	YML028W
		YOR375C	YML106W
		YPL061W	YMR012W
		YPL079W	YMR079W
		YPL106C	YMR108W
		YPL131W	YMR143W
		YPL198W	YMR146C
		YPL231W	YMR186W
		YPR035W	YMR205C
		YPR145W	YMR235C
		YPR160W	YMR241W
		YPR165W	YMR242C
		YPR183W	YMR308C
			YMR309C
			YNL037C
			YNL055C
			YNL071W
			YNL085W
			YNL104C
			YNL112W
			YNL132W
			YNL178W
			YNL209W
			YNL220W
			YNL287W
			YNL301C
			YNL313C
			YNR016C
			YNR050C
			YOL040C
			YOL058W
			YOL086C
			YOL127W
			YOR046C
			YOR063W
			YOR096W
			YOR136W
			YOR151C
			YOR175C
			YOR184W
			YOR185C
			YOR187W
			YOR204W
			YOR207C
			YOR270C
			YOR310C
			YOR317W
			YOR326W
			YOR335C
			YOR341W
			YOR361C
			YOR369C
			YOR375C
			YPL058C
			YPL061W
			YPL079W
			YPL093W
			YPL106C
			YPL112C
			YPL126W
			YPL131W
			YPL143W
			YPL160W
			YPL198W
			YPL210C
			YPL226W
			YPL231W
			YPL273W
			YPR035W
			YPR036W
			YPR113W
			YPR145W
			YPR160W
			YPR181C
			YPR191W
